# Supplementary material for: Transgenerational inheritance of impaired larval T cell development in zebrafish
Source: Nat Commun. 2020 Sep 9;11:4505. doi: 10.1038/s41467-020-18289-9 (PMC7481223; doi:10.1038/s41467-020-18289-9)
Supplement: Supplementary file 3 — Supplementary Data 1 [file 41467_2020_18289_MOESM3_ESM.xls]

## Sheet: Sheet2
Supplementary Data 1. Hypomethylated differentially methylated regions distinguishing sperm DNA of G4* and G4+ males.
Chr	Start	Stop	N.CG.tot	G4+ mean	G4* mean	Difference	adj.P.Val	qvalue	ENSDARG	Gene Symbol	Distance
chr1	5844871	5845590	15	0.967653	0.753107	0.214547	0.0451497	1	ENSDARG00000073857	klf7a	-48475
chr1	58392801	58393029	12	0.985061	0.840606	0.144446	0.0452999	1	ENSDARG00000069046	CABZ01118678.1	0
chr10	16954698	16954844	13	0.616576	0.0790061	0.53757	0.01367	6.9e-08	ENSDARG00000099113	CR855996.1	0
chr10	17073853	17074523	20	0.373668	0.00277778	0.37089	0.0125489	1.3e-06	ENSDARG00000104450	CR855996.2	-1381
chr10	17992892	17993533	24	0.408011	0.0823824	0.325629	0.0478977	1	ENSDARG00000044183	prkab1a	4164
chr10	18031128	18031732	22	0.545063	0.00408953	0.540974	0.0125489	2.5e-09	ENSDARG00000069377	si:dkey-242g16.2	0
chr10	19038991	19039914	18	0.499268	0.0116257	0.487642	0.0125489	9e-12	ENSDARG00000027638	adra1ab	2067
chr10	20404220	20404545	12	0.57141	0.0631799	0.50823	0.0169194	0.0033	ENSDARG00000057676	golga7	-2229
chr10	20405130	20405845	11	0.519772	0.0254822	0.49429	0.0125489	0.00025	ENSDARG00000057676	golga7	-929
chr10	21163879	21164582	25	0.530053	0.00399372	0.526059	0.0125489	2.9e-12	ENSDARG00000062720	pcdh1a	-67202
chr10	21606421	21607829	40	0.597435	0.0129345	0.584501	0.0125489	2.9e-10	ENSDARG00000103602	pcdh1a3	0
chr10	21828518	21829963	47	0.52903	0.0309165	0.498113	0.0125489	4.2e-21	ENSDARG00000104007	pcdh1g1	0
chr10	21830592	21831076	18	0.554249	0.0173852	0.536864	0.0125489	4.1e-06	ENSDARG00000104007	pcdh1g1	0
chr10	23083836	23084581	23	0.516351	0.0208385	0.495513	0.0125489	0.023	ENSDARG00000057110	slc25a1a	-6358
chr13	136966	137417	10	0.905818	0.342305	0.563513	0.0177259	1	ENSDARG00000104347	rtn4b	0
chr13	44674205	44674926	32	0.538901	0.0942561	0.444645	0.020796	4.2e-12	ENSDARG00000068978	glo1	-2327
chr16	12363318	12364377	27	0.905737	0.541828	0.363909	0.044532	0.05	ENSDARG00000040988	tpi1b	0
chr16	15871202	15871464	11	0.972832	0.744688	0.228144	0.0459379	1	ENSDARG00000104445	si:ch73-158e15.1	17575
chr16	15920297	15920579	11	0.972389	0.697169	0.27522	0.0305234	0.0015	ENSDARG00000104466	si:dkey-111b14.4	2807
chr16	17499872	17501061	35	0.960457	0.465024	0.495433	0.0136046	1.2e-14	ENSDARG00000070575	fam131bb	0
chr16	19699750	19700134	21	0.975549	0.62778	0.347769	0.0143532	4.1e-10	ENSDARG00000056666	sp8b	-30661
chr16	20559727	20559792	11	0.990463	0.83355	0.156913	0.0393337	1	ENSDARG00000011845	chn2	0
chr16	20992871	20993465	22	0.977065	0.577291	0.399774	0.0126893	9e-12	ENSDARG00000056793	jazf1b	0
chr16	21738816	21739951	33	0.8766	0.474558	0.402042	0.0380799	1.8e-08	ENSDARG00000078523	ddr1	6383
chr16	22027939	22028738	15	0.9776	0.523658	0.453942	0.0127711	1	ENSDARG00000087509	si:ch73-322b17.4	-2598
chr16	22408114	22409049	27	0.964118	0.56798	0.396138	0.0180665	2e-07	ENSDARG00000078387	si:dkey-92i15.4	-20375
chr16	22769703	22770175	13	0.975628	0.761569	0.214059	0.0405819	1	ENSDARG00000055589	s100t	-1708
chr16	25287967	25289815	75	0.961757	0.686863	0.274894	0.0273027	5e-17	ENSDARG00000094894	tyrobp	2243
chr16	25320717	25322180	43	0.970121	0.744675	0.225446	0.0452999	0.00056	ENSDARG00000040280	FAM84B (1 of many)	-2235
chr16	25468435	25468979	18	0.962933	0.638528	0.324405	0.0193897	1.8e-05	ENSDARG00000060937	adnp2a	-2565
chr16	25741584	25741849	11	0.979111	0.608647	0.370464	0.0136046	0.00012	ENSDARG00000021905	derl1	0
chr16	26037096	26037835	11	0.951544	0.507251	0.444292	0.0275471	0.0028	ENSDARG00000090707	CABZ01079981.1	-1942
chr16	28446686	28446835	11	0.978038	0.557243	0.420795	0.0125554	0.24	ENSDARG00000078717	itga8	-2300
chr16	31211076	31211869	18	0.922417	0.5821	0.340316	0.0395245	5.8e-05	ENSDARG00000040214	scrt1b	16287
chr16	31849121	31850006	23	0.978838	0.59987	0.378969	0.0136046	1.5e-12	ENSDARG00000040159	wnt4b	0
chr16	32211761	32212151	20	0.951591	0.555631	0.39596	0.0259478	2.8e-12	ENSDARG00000042030	kpna5	1249
chr16	32434215	32435003	29	0.961816	0.502487	0.459329	0.0147313	1.3e-12	ENSDARG00000097514	si:ch211-209o12.2	24046
chr16	33403879	33405731	57	0.970847	0.618632	0.352215	0.0144738	3.9e-22	ENSDARG00000104319	AL954832.1	6365
chr16	33455446	33455758	12	0.98598	0.616383	0.369599	0.0125489	0.024	ENSDARG00000104319	AL954832.1	57932
chr16	33925949	33926664	18	0.945916	0.561204	0.384712	0.022851	0.014	ENSDARG00000098080	gnl2	-21312
chr16	35417096	35417598	19	0.976878	0.496698	0.48018	0.0125489	0.0014	ENSDARG00000103181	si:dkey-34d22.1	0
chr16	37268143	37268840	28	0.979199	0.533364	0.445835	0.0125489	1.7e-15	ENSDARG00000088650	si:ch211-208k15.1	0
chr16	38848368	38848658	18	0.984684	0.597089	0.387595	0.0125554	2.4e-07	ENSDARG00000091623	TMEM74	1874
chr16	39159307	39159344	9	0.979982	0.527458	0.452524	0.0125489	0.0066	ENSDARG00000053479	gdf6a	16213
chr16	40047455	40048085	19	0.949026	0.69216	0.256866	0.0405819	1	ENSDARG00000102563	5S_rRNA	-13752
chr16	40523595	40524410	46	0.974133	0.70299	0.271143	0.0265683	6.7e-11	ENSDARG00000078204	BX072576.1	9253
chr16	41860851	41861330	11	0.977666	0.652681	0.324985	0.0273027	1	ENSDARG00000077759	si:dkey-199f5.7	-3487
chr16	42487402	42488042	11	0.980837	0.566582	0.414255	0.0126019	0.52	ENSDARG00000069981	cspg5a	-720
chr16	42723181	42724103	21	0.962357	0.549823	0.412533	0.0147313	1.6e-07	ENSDARG00000069995	dpy19l1l	-39699
chr16	43445382	43446149	29	0.941047	0.55859	0.382457	0.0193897	3.1e-12	ENSDARG00000099190	ccdc127a	0
chr16	44005891	44007014	33	0.972776	0.51589	0.456886	0.0136046	3.1e-18	ENSDARG00000040123	zfpm2a	0
chr16	44318392	44320016	9	0.962042	0.706806	0.255236	0.0394539	1	ENSDARG00000028367	sult2st3	4415
chr16	44320369	44320902	18	0.959929	0.528458	0.431471	0.0143532	5.2e-08	ENSDARG00000028367	sult2st3	3529
chr16	45117596	45118772	28	0.962757	0.540252	0.422505	0.018078	1	ENSDARG00000097746	si:rp71-77l1.1	2322
chr16	45366691	45367176	12	0.922259	0.489191	0.433068	0.022851	0.00014	ENSDARG00000073893	dnase2	-3771
chr18	6661218	6661698	17	0.501469	0.0195755	0.481893	0.0136046	1.8e-07	ENSDARG00000098832	fam168a	11118
chr2	17938897	17939254	16	0.244543	0.025265	0.219278	0.0319429	0.0098	ENSDARG00000005754	ptprfb	0
chr21	28603064	28603703	11	0.986387	0.670364	0.316023	0.0139133	0.0058	ENSDARG00000077818	nrg2a	0
chr24	40280	40902	22	0.553515	0.00227072	0.551244	0.0125489	2.3e-10	ENSDARG00000017649	CDH7 (1 of many)	0
chr24	944398	944892	9	0.824624	0.443892	0.380732	0.0469386	1	ENSDARG00000076005	piezo2a.2	0
chr24	2830791	2831052	10	0.986053	0.823114	0.162939	0.0417034	1	ENSDARG00000104576	si:ch211-152c8.5	-487
chr25	2334030	2334687	12	0.872242	0.361858	0.510384	0.0394403	1	ENSDARG00000075274	CABZ01090021.1	5892
chr25	2870069	2870770	33	0.964609	0.226782	0.737827	0.022851	7.4e-07	ENSDARG00000075100	neo1b	0
chr6	2540421	2541366	21	0.957342	0.708835	0.248507	0.039636	0.028	ENSDARG00000030166	hyi	-38340
chr6	3003831	3004646	22	0.971141	0.506323	0.464818	0.0125489	2.8e-11	ENSDARG00000103479	ptprfa	0
chr6	3259417	3260826	41	0.947323	0.634064	0.313259	0.0313107	5.1e-12	ENSDARG00000015374	st3gal3a	14218
chr6	3416225	3416583	12	0.979321	0.700356	0.278965	0.0237545	0.057	ENSDARG00000002510	dmbx1b	-2699
chr6	3434738	3435106	18	0.968023	0.692498	0.275526	0.0289288	1	ENSDARG00000002510	dmbx1b	-21212
chr6	3462829	3463237	16	0.982547	0.69673	0.285817	0.0205073	1	ENSDARG00000100781	COL28A1 (1 of many)	-16324
chr6	4280814	4281247	18	0.970228	0.717258	0.25297	0.0328105	0.028	ENSDARG00000104833	si:ch211-79h15.3	-7182
chr6	4539486	4540384	22	0.971725	0.799433	0.172292	0.0492454	1	ENSDARG00000005559	pou4f1	156579
chr6	6764879	6765493	11	0.962359	0.620281	0.342078	0.0181808	1	ENSDARG00000075924	RAPGEF4 (1 of many)	0
chr6	6807100	6807485	16	0.940246	0.472692	0.467554	0.01367	0.014	ENSDARG00000044615	zak	0
chr6	6925756	6926323	13	0.893793	0.547116	0.346676	0.0403242	1	ENSDARG00000058815	ihhb	-818
chr6	7127258	7127910	26	0.959545	0.739293	0.220252	0.0452999	1	ENSDARG00000058930	si:busm1-52i16.2	1638
chr6	7282811	7283505	10	0.968754	0.757576	0.211178	0.0354295	1	ENSDARG00000036998	arf3b	-118
chr6	7699813	7701102	33	0.982206	0.610857	0.371349	0.0125554	2.3e-14	ENSDARG00000044600	PLPPR2 (1 of many)	0
chr6	7856391	7856746	18	0.971552	0.56601	0.405542	0.0136046	0.00039	ENSDARG00000090793	si:ch211-207j7.2	0
chr6	7934662	7935242	12	0.962351	0.690055	0.272295	0.042915	1	ENSDARG00000071215	palm3	0
chr6	8937833	8938336	14	0.961448	0.643931	0.317516	0.0413348	1	ENSDARG00000103253	zgc:112023	267
chr6	9422111	9423397	13	0.967714	0.700912	0.266803	0.0273027	1	ENSDARG00000087381	tcf23	0
chr6	9484915	9485616	14	0.966374	0.688789	0.277585	0.0413348	1	ENSDARG00000027589	fzd7b	-12856
chr6	9555956	9556889	18	0.968201	0.598885	0.369316	0.0143532	1.9e-07	ENSDARG00000006093	cdk15	0
chr6	9689270	9690660	51	0.422939	0.0284868	0.394452	0.0136046	1.7e-36	ENSDARG00000071183	pimr73	-2544
chr6	10118400	10118986	16	0.957956	0.629045	0.328911	0.0367925	0.051	ENSDARG00000089858	cobll1a	0
chr6	10177589	10178542	19	0.984158	0.52788	0.456278	0.0125489	8.7e-09	ENSDARG00000062687	kcnh7	-35835
chr6	10181751	10182764	31	0.963547	0.730644	0.232903	0.0436331	0.00014	ENSDARG00000062687	kcnh7	-31613
chr6	10334845	10335349	15	0.925711	0.504716	0.420995	0.022851	1.5e-06	ENSDARG00000062687	kcnh7	0
chr6	10464516	10465209	13	0.865712	0.4016	0.464112	0.0271176	1	ENSDARG00000078814	si:dkey-34m19.3	760
chr6	10741164	10742023	26	0.981307	0.61971	0.361596	0.0178533	0.00011	ENSDARG00000062594	coq7	5336
chr6	11434846	11435685	17	0.980728	0.801956	0.178772	0.0413348	1	ENSDARG00000011571	calcrlb	-9899
chr6	11523662	11524072	16	0.975278	0.607228	0.36805	0.0262211	0.003	ENSDARG00000096384	si:ch211-162i14.1	0
chr6	12100478	12100921	15	0.966158	0.703187	0.262971	0.0258252	1	ENSDARG00000097317	si:dkey-276j7.3	3232
chr6	13094491	13095439	31	0.935121	0.641032	0.294089	0.0489569	1.9e-13	ENSDARG00000024006	rprmb	-4159
chr6	13225022	13225558	11	0.95522	0.634125	0.321095	0.0273027	0.063	ENSDARG00000004753	mylkb	0
chr6	15183436	15183715	13	0.858444	0.0868261	0.771618	0.0193897	5.9e-08	ENSDARG00000088717	ecrg4b	10237
chr6	15231550	15231775	11	0.989148	0.711068	0.27808	0.0147313	0.5	ENSDARG00000061515	tmtops2a	-14438
chr6	16597228	16598478	27	0.967041	0.516974	0.450067	0.0136046	5.9e-19	ENSDARG00000097933	si:dkey-265a11.3	-706
chr6	17284278	17285030	17	0.970202	0.700561	0.26964	0.0305234	0.75	ENSDARG00000094142	si:dkey-261m5.1	-27048
chr6	18468605	18468935	15	0.95772	0.583137	0.374583	0.0275766	1.8e-09	ENSDARG00000097114	si:dkey-259g19.2	2106
chr6	19578152	19578377	11	0.979777	0.752926	0.226851	0.0312062	0.57	ENSDARG00000026084	KCNS1	0
chr6	20083120	20083811	16	0.922337	0.483773	0.438564	0.019595	0.0002	ENSDARG00000038537	gga1	0
chr6	23002613	23003013	9	0.973002	0.57246	0.400542	0.0147313	0.14	ENSDARG00000103494	usp43a	6862
chr6	23786453	23786722	9	0.968735	0.767419	0.201316	0.0482145	1	ENSDARG00000104823	znf648	-783
chr6	23833362	23833734	16	0.974325	0.553423	0.420902	0.0126893	3.9e-06	ENSDARG00000104571	gadd45ab	0
chr6	24946111	24946298	9	0.984828	0.629376	0.355452	0.0191112	1	ENSDARG00000101252	si:dkey-238n5.3	99158
chr6	25401716	25402259	12	0.950404	0.549179	0.401225	0.0193897	0.015	ENSDARG00000101293	PKN2 (1 of many)	-7696
chr6	25406733	25406989	13	0.93678	0.5273	0.40948	0.0231701	2.7e-05	ENSDARG00000101293	PKN2 (1 of many)	-12713
chr6	29223833	29224324	13	0.970942	0.582661	0.388281	0.0143532	0.0003	ENSDARG00000013144	atp1b1a	-2507
chr6	32004728	32005192	18	0.961246	0.706653	0.254594	0.0453071	1	ENSDARG00000015176	ror1	-3703
chr6	33923791	33924021	9	0.942673	0.495965	0.446708	0.022851	1	ENSDARG00000090480	ccdc17	0
chr6	35371461	35372454	18	0.970308	0.681461	0.288847	0.0275471	1	ENSDARG00000070047	rgs4	-6388
chr6	36289019	36289381	10	0.944043	0.66565	0.278393	0.0413348	1	ENSDARG00000101275	si:dkey-117a16.1	-13730
chr6	38584011	38585082	14	0.934013	0.577632	0.356381	0.031391	1	ENSDARG00000061039	atp10a	-44066
chr6	38616348	38616848	16	0.961963	0.505907	0.456056	0.0144738	5e-08	ENSDARG00000061039	atp10a	-12300
chr6	38768280	38768923	15	0.969171	0.474491	0.49468	0.0126019	6.4e-06	ENSDARG00000097018	si:dkey-29g22.2	-1491
chr6	40046747	40047367	14	0.976076	0.779499	0.196578	0.0394539	1	ENSDARG00000097939	si:dkey-197j19.4	0
chr6	40087932	40089087	26	0.945332	0.582083	0.363249	0.0231701	2.8e-09	ENSDARG00000019613	ip6k2b	3120
chr6	40167252	40168018	17	0.961495	0.608442	0.353053	0.0210568	0.00019	ENSDARG00000019613	ip6k2b	-2047
chr6	40418526	40419603	11	0.961597	0.573337	0.38826	0.0147313	0.027	ENSDARG00000097193	si:dkey-28n18.9	5085
chr6	40437772	40438406	26	0.791446	0.399996	0.391451	0.04971	0.0078	ENSDARG00000023858	ccdc174	-284
chr6	40438994	40440044	29	0.955148	0.597989	0.357159	0.0205073	2.8e-06	ENSDARG00000054239	ghrl	-297
chr6	40776511	40776828	14	0.969409	0.514948	0.454461	0.0136046	8.4e-08	ENSDARG00000013240	zgc:172271	0
chr6	40822965	40823455	13	0.908493	0.549695	0.358797	0.0453071	0.0066	ENSDARG00000013240	zgc:172271	0
chr6	41235482	41235904	13	0.963516	0.721381	0.242135	0.031234	1	ENSDARG00000044278	synpr	-3232
chr6	42005568	42006544	21	0.974521	0.52912	0.445401	0.0125489	1.8e-07	ENSDARG00000024141	cav3	0
chr6	42589252	42589536	11	0.930153	0.491989	0.438164	0.0350842	1	ENSDARG00000027963	camkva	0
chr6	42763245	42763967	16	0.980877	0.553633	0.427244	0.0125489	0.00026	ENSDARG00000097941	si:ch211-207d10.2	17244
chr6	42951932	42952497	18	0.464568	0.00524545	0.459322	0.0125489	3e-12	ENSDARG00000025094	edem1	-285
chr6	43248785	43249383	16	0.538861	0.0179512	0.520909	0.0125489	3.5e-05	ENSDARG00000074599	frmd4ba	4046
chr6	43597262	43597764	10	0.971794	0.726994	0.2448	0.0264105	1	ENSDARG00000014181	foxp1b	2445
chr6	43606817	43608382	70	0.540714	0.020325	0.520389	0.0125489	3.6e-37	ENSDARG00000014181	foxp1b	0
chr6	45644633	45645897	18	0.87107	0.237768	0.633302	0.0413348	1	ENSDARG00000098161	cntn4	0
chr6	45787611	45788381	12	0.963827	0.545112	0.418714	0.0145198	1	ENSDARG00000098161	cntn4	0
chr6	45930716	45931271	9	0.976048	0.625856	0.350192	0.0147313	1	ENSDARG00000070486	rbp7b	0
chr6	46860784	46862003	24	0.986681	0.664355	0.322326	0.0143532	6.1e-06	ENSDARG00000097613	igfn1.3	0
chr6	48120126	48120225	10	0.987493	0.445915	0.541577	0.0125489	1.1e-05	ENSDARG00000007412	slc2a1b	-24544
chr6	48188988	48189500	12	0.595949	0.152179	0.44377	0.0273027	1	ENSDARG00000013224	phc2b	0
chr6	48481641	48482647	17	0.476384	0.0414327	0.434951	0.0486337	0.66	ENSDARG00000074690	ppm1j	-6707
chr6	48853797	48854722	11	0.964816	0.683177	0.281639	0.0247146	1	ENSDARG00000100281	si:dkeyp-6a3.1	68564
chr6	48981153	48981714	15	0.882269	0.243561	0.638708	0.0247146	1	ENSDARG00000016963	slc16a1a	0
chr6	49079406	49079869	15	0.977385	0.556021	0.421364	0.0125554	0.003	ENSDARG00000003697	slc5a8l	0
chr6	49457361	49457650	12	0.956176	0.60866	0.347517	0.0235676	0.0013	ENSDARG00000002241	KCNA2 (1 of many)	41780
chr6	50018489	50018948	14	0.820881	0.238255	0.582626	0.0384364	1	ENSDARG00000059972	raly	4549
chr6	50225992	50226518	16	0.962849	0.581237	0.381612	0.0231701	6.2e-09	ENSDARG00000059972	raly	-20964
chr6	50240299	50240725	18	0.837234	0.0103197	0.819944	0.01729	6.7e-10	ENSDARG00000082121	CABZ01069974.1	-16395
chr6	50857910	50858136	15	0.953657	0.570287	0.38337	0.0202521	1.4e-06	ENSDARG00000099894	CT030737.1	-13509
chr6	52442989	52443522	11	0.952947	0.615987	0.33696	0.022672	1	ENSDARG00000018896	mmp24	-14163
chr6	52615783	52616209	9	0.966935	0.722725	0.244211	0.0478977	1	ENSDARG00000002760	gdf5	22770
chr6	53297434	53297941	10	0.924839	0.619605	0.305234	0.0474415	1	ENSDARG00000101769	cysltr3	5651
chr6	54299164	54299537	11	0.964409	0.747854	0.216556	0.0453071	1	ENSDARG00000029930	SPDEF	0
chr6	54833220	54834074	13	0.973772	0.522674	0.451098	0.0125489	6.5e-06	ENSDARG00000030980	csrp1b	0
chr6	56010847	56011778	16	0.976871	0.509288	0.467583	0.0125489	3.5e-05	ENSDARG00000018984	eya2	0
chr6	57115386	57116321	32	0.965576	0.677977	0.287599	0.0273027	2.4e-09	ENSDARG00000101494	5S_rRNA	150148
chr6	57146411	57147025	20	0.625597	0.068051	0.557546	0.0143532	3.7e-09	ENSDARG00000101494	5S_rRNA	119444
chr6	57232932	57233702	24	0.969619	0.597582	0.372037	0.0145198	2.5e-09	ENSDARG00000101494	5S_rRNA	32767
chr8	157354	157642	13	0.556622	0.117483	0.439139	0.0275471	0.042	ENSDARG00000046022	tmed7	1542
chr8	1214189	1214970	15	0.976109	0.720449	0.255661	0.0247146	1	ENSDARG00000075299	aaed1	-996
chr8	1831935	1832452	21	0.50304	0.0469061	0.456134	0.0193897	0.03	ENSDARG00000062823	pi4kab	0
chr8	2966224	2967418	26	0.612391	0.0249651	0.587426	0.0125489	5e-11	ENSDARG00000031222	lhx2b	-58953
chr8	3066717	3066968	16	0.580862	0.0491212	0.531741	0.0152691	3.8e-08	ENSDARG00000031222	lhx2b	24075
chr9	21592206	21592581	14	0.966198	0.554758	0.41144	0.0164071	8e-08	ENSDARG00000042707	cx30.3	0
chr9	26033687	26034213	19	0.981219	0.512096	0.469123	0.0127711	3.5e-07	ENSDARG00000020642	gtdc1	0
chr9	27091708	27092611	29	0.981945	0.513353	0.468592	0.0125489	3.1e-19	ENSDARG00000093537	si:ch211-223f3.1	205273
