# Supplementary material for: Transgenerational inheritance of impaired larval T cell development in zebrafish
Source: Nat Commun. 2020 Sep 9;11:4505. doi: 10.1038/s41467-020-18289-9 (PMC7481223; doi:10.1038/s41467-020-18289-9)
Supplement: Supplementary file 4 — Supplementary Data 2 [file 41467_2020_18289_MOESM4_ESM.xls]

## Sheet: Sheet2
Supplementary Data 2. Hypermethylated differentially methylated regions distinguishing sperm DNA of G4* and G4+ males.
Chr	Start	Stop	N.CG	G4+ mean	G4* mean	Difference	adj.P.Val	qvalue	ENSDARG	Gene Symbol	Distance
chr1	57842115	57842932	15	0.0183579	0.553105	-0.534747	0.0413441	0.00057	ENSDARG00000089904	adgre5b.3	0
chr1	58146709	58146963	15	0.0129089	0.614912	-0.602003	0.0432882	2e-06	ENSDARG00000017255	tmed1b	-7029
chr10	17115995	17116599	9	0.518435	0.975842	-0.457408	0.0125489	0.00012	ENSDARG00000100292	fam166b	2614
chr10	20931567	20931959	16	0.529523	0.975457	-0.445934	0.0125554	0.032	ENSDARG00000093141	si:dkey-18f22.1	-189
chr10	24349553	24350231	23	0.517019	0.96407	-0.447051	0.0136046	3.8e-09	ENSDARG00000078618	inpp5kb	0
chr10	21541005	21541791	27	0.567788	0.970225	-0.402437	0.0143566	1.9e-06	ENSDARG00000043962	fgf18b	-14322
chr10	22524790	22526297	45	0.660786	0.981317	-0.320531	0.0193897	3.7e-20	ENSDARG00000088309	CT573337.1	0
chr10	20027389	20027635	16	0.570307	0.951776	-0.381469	0.0193897	6.8e-09	ENSDARG00000005540	xpo7	-85104
chr10	23174309	23174684	15	0.529362	0.959825	-0.430463	0.0205073	2.7e-07	ENSDARG00000003984	LTN1	4855
chr10	21695852	21696211	9	0.458775	0.892181	-0.433406	0.0314186	1	ENSDARG00000104007	pcdh1g1	0
chr10	21693051	21694737	54	0.524358	0.899319	-0.374961	0.0455639	5.1e-20	ENSDARG00000104007	pcdh1g1	0
chr13	46149273	46150025	15	0.509439	0.976144	-0.466705	0.0125489	7e-05	ENSDARG00000058115	fgfr2	12070
chr13	44953072	44953566	20	0.641315	0.972595	-0.331281	0.0172415	2.1e-10	ENSDARG00000052826	runx3	2296
chr13	46528434	46528737	12	0.459988	0.936164	-0.476175	0.0178533	0.06	ENSDARG00000098286	CU695232.1	0
chr13	45799991	45800733	11	0.578382	0.965696	-0.387314	0.0178533	0.003	ENSDARG00000098440	si:ch211-62a1.4	0
chr13	50956603	50956896	16	0.579909	0.937801	-0.357892	0.0264105	1	ENSDARG00000086355	CU929144.1	-79612
chr14	48094010	48094375	15	0.584974	0.982316	-0.397343	0.0125489	2.1e-05	ENSDARG00000040198	fstl5	0
chr14	47826582	47827293	20	0.576446	0.979205	-0.402759	0.0145479	1.1e-07	ENSDARG00000019579	ldb2a	0
chr14	47286883	47287542	12	0.484156	0.931614	-0.447457	0.0275471	1	ENSDARG00000052277	cabp2b	0
chr16	24451372	24451759	26	0.00263732	0.639267	-0.636629	0.0125489	1.1e-17	ENSDARG00000040291	cadm4	0
chr16	42257396	42258613	49	0.0128553	0.621775	-0.60892	0.0125489	6.7e-22	ENSDARG00000060259	zgc:162160	0
chr16	28694682	28695031	16	0.0075432	0.54559	-0.538047	0.0125489	4e-08	ENSDARG00000010936	abcb4	0
chr16	42491311	42491656	20	0.0128853	0.569771	-0.556886	0.0125489	0.0031	ENSDARG00000069981	cspg5a	-4629
chr16	31462241	31462494	10	0.00487654	0.530073	-0.525196	0.0125489	0.0001	ENSDARG00000073799	zgc:194210	8067
chr16	31237589	31238014	19	0.0112314	0.51599	-0.504759	0.0125489	8.7e-08	ENSDARG00000040214	scrt1b	-6802
chr16	24283504	24284913	39	0.021959	0.533472	-0.511513	0.0125489	3.1e-15	ENSDARG00000030602	rps19	-3211
chr16	27780779	27781376	29	0.0109216	0.514426	-0.503504	0.0125489	7.2e-15	ENSDARG00000055901	steap4	18873
chr16	20353197	20354165	19	0.0187423	0.514878	-0.496136	0.0125489	0.00054	ENSDARG00000009023	ankrd28b	6281
chr16	30986162	30986951	18	0.0150239	0.461725	-0.446702	0.0125489	8.8e-07	ENSDARG00000054914	dgat1b	3573
chr16	29390289	29390948	20	0.0429584	0.528414	-0.485455	0.0125554	0.0063	ENSDARG00000099412	bcan	0
chr16	31558605	31558692	12	0.0102555	0.468842	-0.458586	0.0125554	6.9e-06	ENSDARG00000010420	ndrg1b	0
chr16	25291909	25292888	27	0.0262357	0.52915	-0.502914	0.0136046	8.2e-08	ENSDARG00000094894	tyrobp	6185
chr16	12158168	12159424	28	0.501905	0.941342	-0.439438	0.0147313	4.7e-07	ENSDARG00000004358	gnb3a	0
chr16	38019647	38020138	17	0.618358	0.97987	-0.361512	0.0150988	8.6e-09	ENSDARG00000095533	si:ch211-198c19.3	0
chr16	36405599	36405733	11	0.049348	0.486212	-0.436864	0.0150988	5.1e-07	ENSDARG00000102416	CR974440.1	5209
chr16	44721619	44722327	28	0.543833	0.946241	-0.402409	0.016842	4.1e-11	ENSDARG00000028367	sult2st3	0
chr16	25853187	25854167	18	0.0753221	0.556912	-0.48159	0.0170561	0.11	ENSDARG00000078217	cblc	0
chr16	36768435	36769066	12	0.0815231	0.552918	-0.471395	0.0172833	0.0013	ENSDARG00000060469	pik3r4	0
chr16	44487755	44488333	27	0.0937903	0.604861	-0.511071	0.017942	0.51	ENSDARG00000028367	sult2st3	0
chr16	36671489	36672455	51	0.0925776	0.588431	-0.495854	0.0188971	1.4e-06	ENSDARG00000099550	CT027772.1	-7795
chr16	21155223	21155715	13	0.0536368	0.470933	-0.417296	0.0193897	7.1e-05	ENSDARG00000000906	skap2	0
chr16	38485647	38485732	9	0.0534643	0.542418	-0.488953	0.0193897	1.4e-05	ENSDARG00000079570	rspo2	18606
chr16	29371333	29371728	21	0.0359609	0.489386	-0.453425	0.0210568	4.2e-06	ENSDARG00000003903	hapln2	0
chr16	13796431	13797023	21	0.676069	0.963509	-0.28744	0.0235075	9.9e-11	ENSDARG00000057626	josd2	0
chr16	18359069	18359584	20	0.0648423	0.422013	-0.35717	0.033995	3.3e-06	ENSDARG00000104474	il6r	42862
chr16	36404880	36405526	33	0.0141959	0.171857	-0.157661	0.0402632	2.1e-09	ENSDARG00000102416	CR974440.1	4490
chr16	33808597	33809726	15	0.0926036	0.470309	-0.377705	0.0405819	1	ENSDARG00000092771	si:ch211-232m19.3	-4343
chr16	26072510	26072947	9	0.165253	0.600295	-0.435042	0.0478977	1	ENSDARG00000103940	FRRS1L	4039
chr2	15302765	15303058	9	0.714385	0.957288	-0.242903	0.04971	0.025	ENSDARG00000092159	si:dkey-10f21.16	337
chr24	951965	952798	34	0.533063	0.975216	-0.442153	0.0125489	2.1e-21	ENSDARG00000006617	napga	0
chr24	956441	957194	21	0.535037	0.972334	-0.437297	0.0125489	2.6e-12	ENSDARG00000006617	napga	0
chr24	953118	953836	19	0.569245	0.981758	-0.412513	0.0137983	2e-09	ENSDARG00000006617	napga	0
chr24	955288	956426	31	0.609803	0.97667	-0.366867	0.014331	0.00084	ENSDARG00000006617	napga	0
chr24	948913	949680	48	0.550571	0.937016	-0.386445	0.0193897	1.2e-27	ENSDARG00000076005	piezo2a.2	0
chr6	26879951	26880455	12	0.440518	0.979238	-0.53872	0.0125489	3.9e-05	ENSDARG00000009830	hdlbpa	3823
chr6	30966937	30967381	12	0.521674	0.982113	-0.460438	0.0125489	0.00074	ENSDARG00000032868	pde4ba	0
chr6	43679235	43679738	24	0.550927	0.980682	-0.429755	0.0125489	2.2e-12	ENSDARG00000014181	foxp1b	0
chr6	50429222	50429374	9	0.437491	0.943918	-0.506427	0.0143532	9.1e-05	ENSDARG00000038074	ergic3	14245
chr6	17437580	17439602	55	0.586085	0.961815	-0.37573	0.0147313	1.9e-32	ENSDARG00000098726	rptor	0
chr6	49915671	49916052	13	0.212697	0.963349	-0.750652	0.0205073	0.00027	ENSDARG00000016255	chmp4ba	0
chr6	48138546	48139521	16	0.721598	0.975296	-0.253698	0.0207502	1	ENSDARG00000013224	phc2b	-16674
chr6	31199470	31200088	14	0.528511	0.92667	-0.398159	0.0262211	0.025	ENSDARG00000070961	lepr	0
chr6	54491183	54491634	19	0.658126	0.93132	-0.273194	0.04971	4.3e-05	ENSDARG00000044061	ADORA3 (1 of many)	0
chr8	408906	409155	14	0.605305	0.983958	-0.378653	0.0136046	6.3e-06	ENSDARG00000062794	trim36	0
chr8	1857926	1858803	33	0.530648	0.941052	-0.410404	0.0150988	1.3e-08	ENSDARG00000038518	snap29	6477
chr8	1552422	1552611	10	0.509941	0.918663	-0.408723	0.0265683	0.56	ENSDARG00000091948	si:ch1073-109g21.1	0
chr9	31535864	31536433	23	0.00450278	0.642617	-0.638114	0.0125489	0.00012	ENSDARG00000097995	si:dkey-250a19.1	0
chr9	23355356	23356292	19	0.479242	0.981905	-0.502663	0.0125489	9.8e-09	ENSDARG00000077643	lypd6b	0
chr9	23348075	23349356	26	0.555609	0.980616	-0.425007	0.0125489	2.2e-10	ENSDARG00000077643	lypd6b	0
chr9	31048835	31049425	24	0.0186112	0.538867	-0.520255	0.0125489	3.2e-12	ENSDARG00000069440	dachd	0
chr9	11302803	11303610	17	0.532872	0.976297	-0.443425	0.0125489	5.5e-07	ENSDARG00000073935	wnt6b	-7530
chr9	21954306	21954727	15	0.01281	0.485957	-0.473147	0.0125489	3e-05	ENSDARG00000018296	rev1	-27969
chr9	27085662	27085787	9	0.0175059	0.526246	-0.50874	0.0136046	0.00028	ENSDARG00000093537	si:ch211-223f3.1	199227
chr9	17280894	17281706	15	0.0484594	0.549333	-0.500873	0.0193897	0.00056	ENSDARG00000001220	mycbp2	-2272
chr9	23362607	23363534	14	0.639306	0.970289	-0.330983	0.019595	0.011	ENSDARG00000077643	lypd6b	0
chr9	23359246	23359824	13	0.483971	0.960502	-0.476531	0.0229804	0.0015	ENSDARG00000077643	lypd6b	0
chr9	23356990	23358225	17	0.540614	0.948965	-0.408351	0.0234697	2e-07	ENSDARG00000077643	lypd6b	0
chr9	29523562	29524809	22	0.126689	0.533917	-0.407228	0.0452999	1	ENSDARG00000069500	hs6st3b	3431
chr9	8633468	8633916	23	0.611297	0.930656	-0.319359	0.0487362	2.7e-06	ENSDARG00000055009	col4a1	18726
