# Supplementary material for: Transgenerational inheritance of impaired larval T cell development in zebrafish
Source: Nat Commun. 2020 Sep 9;11:4505. doi: 10.1038/s41467-020-18289-9 (PMC7481223; doi:10.1038/s41467-020-18289-9)
Supplement: Supplementary file 5 — Supplementary Data 3 [file 41467_2020_18289_MOESM5_ESM.xls]

## Sheet: G4Hypo.G2UnchNS.61(3).tsv
Supplementary Data 3. Differentially methylated regions in G4 sperm grouped according to methylation status in G2 mutant sperm
Row.names	adj.P.Val	Ctrlmean	Pbmean	Chr	Start	Stop	qvalue	N.CG.tot	ENSDARG	GeneSymbol	Diff	Dist
DMRs that were unchanged in G2 mutant sperm but became demethylated in G4*sperm (n=61)
275	0.0452999	0.985061	0.840606	chr1	58392801	58393029	1	12	ENSDARG00000069046	CABZ01118678.1	0.144455	0
302	0.01367	0.616576	0.0790061	chr10	16954698	16954844	6.9e-08	13	ENSDARG00000099113	CR855996.1	0.53757	0
303	0.0125489	0.373668	0.00277778	chr10	17073853	17074523	1.3e-06	20	ENSDARG00000104450	CR855996.2	0.37089	-1381
306	0.0478977	0.408011	0.0823824	chr10	17992892	17993533	1	24	ENSDARG00000044183	prkab1a	0.325629	4164
307	0.0125489	0.545063	0.00408953	chr10	18031128	18031732	2.5e-09	22	ENSDARG00000069377	si:dkey-242g16.2	0.540974	0
308	0.0125489	0.499268	0.0116257	chr10	19038991	19039914	9e-12	18	ENSDARG00000027638	adra1ab	0.487642	2067
313	0.0169194	0.57141	0.0631799	chr10	20404220	20404545	0.0033	12	ENSDARG00000057676	golga7	0.50823	-2229
314	0.0125489	0.519772	0.0254822	chr10	20405130	20405845	0.00025	11	ENSDARG00000057676	golga7	0.49429	-929
317	0.0125489	0.530053	0.00399372	chr10	21163879	21164582	2.9e-12	25	ENSDARG00000062720	pcdh1a	0.526059	-67202
319	0.0125489	0.597435	0.0129345	chr10	21606421	21607829	2.9e-10	40	ENSDARG00000103602	pcdh1a3	0.584501	0
325	0.0125489	0.52903	0.0309165	chr10	21828518	21829963	4.2e-21	47	ENSDARG00000104007	pcdh1g1	0.498113	0
326	0.0125489	0.554249	0.0173852	chr10	21830592	21831076	4.1e-06	18	ENSDARG00000104007	pcdh1g1	0.536864	0
328	0.0125489	0.516351	0.0208385	chr10	23083836	23084581	0.023	23	ENSDARG00000057110	slc25a1a	0.495513	-6358
563	0.0177259	0.905818	0.342305	chr13	136966	137417	1	10	ENSDARG00000104347	rtn4b	0.563513	0
661	0.020796	0.538901	0.0942561	chr13	44674205	44674926	4.2e-12	32	ENSDARG00000068978	glo1	0.444645	-2327
969	0.0393337	0.990463	0.83355	chr16	20559727	20559792	1	11	ENSDARG00000011845	chn2	0.156913	0
1008	0.0395245	0.922417	0.5821	chr16	31211076	31211869	5.8e-05	18	ENSDARG00000040214	scrt1b	0.340316	16287
1015	0.0136046	0.978838	0.59987	chr16	31849121	31850006	1.5e-12	23	ENSDARG00000040159	wnt4b	0.378969	0
1016	0.0259478	0.951591	0.555631	chr16	32211761	32212151	2.8e-12	20	ENSDARG00000042030	kpna5	0.39596	1249
1017	0.0147313	0.961816	0.502487	chr16	32434215	32435003	1.3e-12	29	ENSDARG00000097514	si:ch211-209o12.2	0.459329	24046
1021	0.0144738	0.970847	0.618632	chr16	33403879	33405731	3.9e-22	57	ENSDARG00000104319	AL954832.1	0.352215	6365
1022	0.0125489	0.98598	0.616383	chr16	33455446	33455758	0.024	12	ENSDARG00000104319	AL954832.1	0.369597	57932
1025	0.022851	0.945916	0.561204	chr16	33925949	33926664	0.014	18	ENSDARG00000098080	gnl2	0.384712	-21312
1028	0.0125489	0.976878	0.496698	chr16	35417096	35417598	0.0014	19	ENSDARG00000103181	si:dkey-34d22.1	0.48018	0
1038	0.0125489	0.979199	0.533364	chr16	37268143	37268840	1.7e-15	28	ENSDARG00000088650	si:ch211-208k15.1	0.445835	0
1041	0.0125554	0.984684	0.597089	chr16	38848368	38848658	2.4e-07	18	ENSDARG00000091623	TMEM74	0.387595	1874
1065	0.0193897	0.941047	0.55859	chr16	43445382	43446149	3.1e-12	29	ENSDARG00000099190	ccdc127a	0.382457	0
1075	0.018078	0.962757	0.540252	chr16	45117596	45118772	1	28	ENSDARG00000097746	si:rp71-77l1.1	0.422505	2322
1320	0.0136046	0.501469	0.0195755	chr18	6661218	6661698	1.8e-07	17	ENSDARG00000098832	fam168a	0.481893	11118
1562	0.0319429	0.244543	0.025265	chr2	17938897	17939254	0.0098	16	ENSDARG00000005754	ptprfb	0.219278	0
2127	0.0125489	0.553515	0.00227072	chr24	40280	40902	2.3e-10	22	ENSDARG00000017649	CDH7 (1 of many)	0.551244	0
2131	0.0469386	0.824624	0.443892	chr24	944398	944892	1	9	ENSDARG00000076005	piezo2a.2	0.380732	0
2198	0.022851	0.964609	0.226782	chr25	2870069	2870770	7.4e-07	33	ENSDARG00000075100	neo1b	0.737827	0
2636	0.0125489	0.971141	0.506323	chr6	3003831	3004646	2.8e-11	22	ENSDARG00000103479	ptprfa	0.464818	0
2643	0.0205073	0.982547	0.69673	chr6	3462829	3463237	1	16	ENSDARG00000100781	COL28A1 (1 of many)	0.285817	-16324
2751	0.0273027	0.95522	0.634125	chr6	13225022	13225558	0.063	11	ENSDARG00000004753	mylkb	0.321095	0
2767	0.0193897	0.858444	0.0868261	chr6	15183436	15183715	5.9e-08	13	ENSDARG00000088717	ecrg4b	0.771618	10237
2788	0.019595	0.922337	0.483773	chr6	20083120	20083811	0.0002	16	ENSDARG00000038537	gga1	0.438564	0
2801	0.0147313	0.973002	0.57246	chr6	23002613	23003013	0.14	9	ENSDARG00000103494	usp43a	0.400542	6862
2891	0.0144738	0.961963	0.505907	chr6	38616348	38616848	5e-08	16	ENSDARG00000061039	atp10a	0.456056	-12300
2918	0.031234	0.963516	0.721381	chr6	41235482	41235904	1	13	ENSDARG00000044278	synpr	0.242135	-3232
2930	0.0125489	0.464568	0.00524545	chr6	42951932	42952497	3e-12	18	ENSDARG00000025094	edem1	0.459322	-285
2933	0.0125489	0.538861	0.0179512	chr6	43248785	43249383	3.5e-05	16	ENSDARG00000074599	frmd4ba	0.520909	4046
2936	0.0125489	0.540714	0.020325	chr6	43606817	43608382	3.6e-37	70	ENSDARG00000014181	foxp1b	0.520389	0
2948	0.0413348	0.87107	0.237768	chr6	45644633	45645897	1	18	ENSDARG00000098161	cntn4	0.633302	0
2960	0.0143532	0.986681	0.664355	chr6	46860784	46862003	6.1e-06	24	ENSDARG00000097613	igfn1.3	0.322326	0
2961	0.0125489	0.987493	0.445915	chr6	48120126	48120225	1.1e-05	10	ENSDARG00000007412	slc2a1b	0.541577	-24544
2966	0.0273027	0.595949	0.152179	chr6	48188988	48189500	1	12	ENSDARG00000013224	phc2b	0.44377	0
2967	0.0486337	0.476384	0.0414327	chr6	48481641	48482647	0.66	17	ENSDARG00000074690	ppm1j	0.434951	-6707
2974	0.0247146	0.882269	0.243561	chr6	48981153	48981714	1	15	ENSDARG00000016963	slc16a1a	0.638708	0
2983	0.0384364	0.820881	0.238255	chr6	50018489	50018948	1	14	ENSDARG00000059972	raly	0.582626	4549
2985	0.0231701	0.962849	0.581237	chr6	50225992	50226518	6.2e-09	16	ENSDARG00000059972	raly	0.381612	-20964
2986	0.01729	0.837234	0.0103197	chr6	50240299	50240725	6.7e-10	18	ENSDARG00000082121	CABZ01069974.1	0.826915	-16395
3038	0.0143532	0.625597	0.068051	chr6	57146411	57147025	3.7e-09	20	ENSDARG00000101494	5S_rRNA	0.557546	119444
3414	0.0275471	0.556622	0.117483	chr8	157354	157642	0.042	13	ENSDARG00000046022	tmed7	0.439139	1542
3429	0.0193897	0.50304	0.0469061	chr8	1831935	1832452	0.03	21	ENSDARG00000062823	pi4kab	0.456134	0
3439	0.0125489	0.612391	0.0249651	chr8	2966224	2967418	5e-11	26	ENSDARG00000031222	lhx2b	0.587426	-58953
3443	0.0152691	0.580862	0.0491212	chr8	3066717	3066968	3.8e-08	16	ENSDARG00000031222	lhx2b	0.531741	24075
3605	0.0164071	0.966198	0.554758	chr9	21592206	21592581	8e-08	14	ENSDARG00000042707	cx30.3	0.41144	0
3616	0.0127711	0.981219	0.512096	chr9	26033687	26034213	3.5e-07	19	ENSDARG00000020642	gtdc1	0.469123	0
3618	0.0125489	0.981945	0.513353	chr9	27091708	27092611	3.1e-19	29	ENSDARG00000093537	si:ch211-223f3.1	0.468592	205273
DMRs that were unchanged in G2 mutant sperm but became hypermethylated in G4*sperm (n=58)
265	0.0413441	0.0183579	0.553105	chr1	57842115	57842932	0.00057	15	ENSDARG00000089904	adgre5b.3	-0.534747	0
270	0.0432882	0.0129089	0.614912	chr1	58146709	58146963	2e-06	15	ENSDARG00000017255	tmed1b	-0.602003	-7029
304	0.0125489	0.518435	0.975842	chr10	17115995	17116599	0.00012	9	ENSDARG00000100292	fam166b	-0.457408	2614
312	0.0193897	0.570307	0.951776	chr10	20027389	20027635	6.8e-09	16	ENSDARG00000005540	xpo7	-0.381469	-85104
316	0.0125554	0.529523	0.975457	chr10	20931567	20931959	0.032	16	ENSDARG00000093141	si:dkey-18f22.1	-0.445934	-189
318	0.0143566	0.567788	0.970225	chr10	21541005	21541791	1.9e-06	27	ENSDARG00000043962	fgf18b	-0.402437	-14322
321	0.0455639	0.524358	0.899319	chr10	21693051	21694737	5.1e-20	54	ENSDARG00000104007	pcdh1g1	-0.374961	0
322	0.0314186	0.458775	0.892181	chr10	21695852	21696211	1	9	ENSDARG00000104007	pcdh1g1	-0.433406	0
327	0.0193897	0.660786	0.981317	chr10	22524790	22526297	3.7e-20	45	ENSDARG00000088309	CT573337.1	-0.320531	0
329	0.0205073	0.529362	0.959825	chr10	23174309	23174684	2.7e-07	15	ENSDARG00000003984	LTN1	-0.430463	4855
331	0.0136046	0.517019	0.96407	chr10	24349553	24350231	3.8e-09	23	ENSDARG00000078618	inpp5kb	-0.447051	0
671	0.0178533	0.459988	0.936164	chr13	46528434	46528737	0.06	12	ENSDARG00000098286	CU695232.1	-0.476175	0
689	0.0264105	0.579909	0.937801	chr13	50956603	50956896	1	16	ENSDARG00000086355	CU929144.1	-0.357892	-79612
840	0.0145479	0.576446	0.979205	chr14	47826582	47827293	1.1e-07	20	ENSDARG00000019579	ldb2a	-0.402759	0
843	0.0125489	0.584974	0.982316	chr14	48094010	48094375	2.1e-05	15	ENSDARG00000040198	fstl5	-0.397343	0
838	0.0275471	0.484156	0.931614	chr14	47286883	47287542	1	12	ENSDARG00000052277	cabp2b	-0.447457	0
945	0.0147313	0.501905	0.941342	chr16	12158168	12159424	4.7e-07	28	ENSDARG00000004358	gnb3a	-0.439438	0
947	0.0235075	0.676069	0.963509	chr16	13796431	13797023	9.9e-11	21	ENSDARG00000057626	josd2	-0.28744	0
961	0.033995	0.0648423	0.422013	chr16	18359069	18359584	3.3e-06	20	ENSDARG00000104474	il6r	-0.35717	42862
966	0.0125489	0.0187423	0.514878	chr16	20353197	20354165	0.00054	19	ENSDARG00000009023	ankrd28b	-0.496136	6281
971	0.0193897	0.0536368	0.470933	chr16	21155223	21155715	7.1e-05	13	ENSDARG00000000906	skap2	-0.417296	0
979	0.0125489	0.021959	0.533472	chr16	24283504	24284913	3.1e-15	39	ENSDARG00000030602	rps19	-0.511513	-3211
980	0.0125489	0.00263732	0.639267	chr16	24451372	24451759	1.1e-17	26	ENSDARG00000040291	cadm4	-0.636629	0
983	0.0136046	0.0262357	0.52915	chr16	25291909	25292888	8.2e-08	27	ENSDARG00000094894	tyrobp	-0.502914	6185
987	0.0170561	0.0753221	0.556912	chr16	25853187	25854167	0.11	18	ENSDARG00000078217	cblc	-0.48159	0
991	0.0478977	0.165253	0.600295	chr16	26072510	26072947	1	9	ENSDARG00000103940	FRRS1L	-0.435042	4039
996	0.0125489	0.0109216	0.514426	chr16	27780779	27781376	7.2e-15	29	ENSDARG00000055901	steap4	-0.503504	18873
1000	0.0125489	0.0075432	0.54559	chr16	28694682	28695031	4e-08	16	ENSDARG00000010936	abcb4	-0.538047	0
1003	0.0210568	0.0359609	0.489386	chr16	29371333	29371728	4.2e-06	21	ENSDARG00000003903	hapln2	-0.453425	0
1004	0.0125554	0.0429584	0.528414	chr16	29390289	29390948	0.0063	20	ENSDARG00000099412	bcan	-0.485455	0
1006	0.0125489	0.0150239	0.461725	chr16	30986162	30986951	8.8e-07	18	ENSDARG00000054914	dgat1b	-0.446702	3573
1009	0.0125489	0.0112314	0.51599	chr16	31237589	31238014	8.7e-08	19	ENSDARG00000040214	scrt1b	-0.504759	-6802
1011	0.0125489	0.00487654	0.530073	chr16	31462241	31462494	0.0001	10	ENSDARG00000073799	zgc:194210	-0.525196	8067
1014	0.0125554	0.0102555	0.468842	chr16	31558605	31558692	6.9e-06	12	ENSDARG00000010420	ndrg1b	-0.458586	0
1023	0.0405819	0.0926036	0.470309	chr16	33808597	33809726	1	15	ENSDARG00000092771	si:ch211-232m19.3	-0.377705	-4343
1033	0.0402632	0.0141959	0.171857	chr16	36404880	36405526	2.1e-09	33	ENSDARG00000102416	CR974440.1	-0.157661	4490
1034	0.0150988	0.049348	0.486212	chr16	36405599	36405733	5.1e-07	11	ENSDARG00000102416	CR974440.1	-0.436864	5209
1035	0.0188971	0.0925776	0.588431	chr16	36671489	36672455	1.4e-06	51	ENSDARG00000099550	CT027772.1	-0.495854	-7795
1036	0.0172833	0.0815231	0.552918	chr16	36768435	36769066	0.0013	12	ENSDARG00000060469	pik3r4	-0.471395	0
1061	0.0125489	0.0128553	0.621775	chr16	42257396	42258613	6.7e-22	49	ENSDARG00000060259	zgc:162160	-0.60892	0
1063	0.0125489	0.0128853	0.569771	chr16	42491311	42491656	0.0031	20	ENSDARG00000069981	cspg5a	-0.556886	-4629
1071	0.017942	0.0937903	0.604861	chr16	44487755	44488333	0.51	27	ENSDARG00000028367	sult2st3	-0.511071	0
2132	0.0193897	0.550571	0.937016	chr24	948913	949680	1.2e-27	48	ENSDARG00000076005	piezo2a.2	-0.386445	0
2135	0.014331	0.609803	0.97667	chr24	955288	956426	0.00084	31	ENSDARG00000006617	napga	-0.366867	0
2136	0.0125489	0.535037	0.972334	chr24	956441	957194	2.6e-12	21	ENSDARG00000006617	napga	-0.437297	0
2846	0.0125489	0.521674	0.982113	chr6	30966937	30967381	0.00074	12	ENSDARG00000032868	pde4ba	-0.460438	0
2848	0.0262211	0.528511	0.92667	chr6	31199470	31200088	0.025	14	ENSDARG00000070961	lepr	-0.398159	0
2982	0.0205073	0.212697	0.963349	chr6	49915671	49916052	0.00027	13	ENSDARG00000016255	chmp4ba	-0.750652	0
2987	0.0143532	0.437491	0.943918	chr6	50429222	50429374	9.1e-05	9	ENSDARG00000038074	ergic3	-0.506427	14245
3021	0.04971	0.658126	0.93132	chr6	54491183	54491634	4.3e-05	19	ENSDARG00000044061	ADORA3 (1 of many)	-0.273194	0
3428	0.0265683	0.509941	0.918663	chr8	1552422	1552611	0.56	10	ENSDARG00000091948	si:ch1073-109g21.1	-0.408723	0
3430	0.0150988	0.530648	0.941052	chr8	1857926	1858803	1.3e-08	33	ENSDARG00000038518	snap29	-0.410404	6477
3578	0.0487362	0.611297	0.930656	chr9	8633468	8633916	2.7e-06	23	ENSDARG00000055009	col4a1	-0.319359	18726
3600	0.0193897	0.0484594	0.549333	chr9	17280894	17281706	0.00056	15	ENSDARG00000001220	mycbp2	-0.500873	-2272
3606	0.0125489	0.01281	0.485957	chr9	21954306	21954727	3e-05	15	ENSDARG00000018296	rev1	-0.473147	-27969
3617	0.0136046	0.0175059	0.526246	chr9	27085662	27085787	0.00028	9	ENSDARG00000093537	si:ch211-223f3.1	-0.50874	199227
3620	0.0452999	0.126689	0.533917	chr9	29523562	29524809	1	22	ENSDARG00000069500	hs6st3b	-0.407228	3431
3623	0.0125489	0.0186112	0.538867	chr9	31048835	31049425	3.2e-12	24	ENSDARG00000069440	dachd	-0.520255	0
DMRs that were hypomethylated in G2 mutant sperm but became hypermethylated in G4*sperm (n=17)
662	0.0172415	0.641315	0.972595	chr13	44953072	44953566	2.1e-10	20	ENSDARG00000052826	runx3	-0.331281	2296
665	0.0178533	0.578382	0.965696	chr13	45799991	45800733	0.003	11	ENSDARG00000098440	si:ch211-62a1.4	-0.387314	0
670	0.0125489	0.509439	0.976144	chr13	46149273	46150025	7e-05	15	ENSDARG00000058115	fgfr2	-0.466705	12070
1073	0.016842	0.543833	0.946241	chr16	44721619	44722327	4.1e-11	28	ENSDARG00000028367	sult2st3	-0.402409	0
1560	0.04971	0.714385	0.957288	chr2	15302765	15303058	0.025	9	ENSDARG00000092159	si:dkey-10f21.16	-0.242903	337
2133	0.0125489	0.533063	0.975216	chr24	951965	952798	2.1e-21	34	ENSDARG00000006617	napga	-0.442153	0
2774	0.0147313	0.586085	0.961815	chr6	17437580	17439602	1.9e-32	55	ENSDARG00000098726	rptor	-0.37573	0
2829	0.0125489	0.440518	0.979238	chr6	26879951	26880455	3.9e-05	12	ENSDARG00000009830	hdlbpa	-0.53872	3823
2937	0.0125489	0.550927	0.980682	chr6	43679235	43679738	2.2e-12	24	ENSDARG00000014181	foxp1b	-0.429755	0
2964	0.0207502	0.721598	0.975296	chr6	48138546	48139521	1	16	ENSDARG00000013224	phc2b	-0.253698	-16674
3418	0.0136046	0.605305	0.983958	chr8	408906	409155	6.3e-06	14	ENSDARG00000062794	trim36	-0.378653	0
3587	0.0125489	0.532872	0.976297	chr9	11302803	11303610	5.5e-07	17	ENSDARG00000073935	wnt6b	-0.443425	-7530
3608	0.0125489	0.555609	0.980616	chr9	23348075	23349356	2.2e-10	26	ENSDARG00000077643	lypd6b	-0.425007	0
3609	0.0125489	0.479242	0.981905	chr9	23355356	23356292	9.8e-09	19	ENSDARG00000077643	lypd6b	-0.502663	0
3610	0.0234697	0.540614	0.948965	chr9	23356990	23358225	2e-07	17	ENSDARG00000077643	lypd6b	-0.408351	0
3611	0.0229804	0.483971	0.960502	chr9	23359246	23359824	0.0015	13	ENSDARG00000077643	lypd6b	-0.476531	0
3612	0.019595	0.639306	0.970289	chr9	23362607	23363534	0.011	14	ENSDARG00000077643	lypd6b	-0.330983	0
