# Supplementary material for: Transgenerational inheritance of impaired larval T cell development in zebrafish
Source: Nat Commun. 2020 Sep 9;11:4505. doi: 10.1038/s41467-020-18289-9 (PMC7481223; doi:10.1038/s41467-020-18289-9)
Supplement: Supplementary file 6 — Supplementary Code [file 41467_2020_18289_MOESM6_ESM.txt]

Iwanami et al., Transgenerational inheritance of impaired larval T cell development in zebrafish

Source Data file (Part 1)
This sheet lists the primary data files used to generate the indicated display items. See also the Supplementary Code associated with this paper. 

 
* Figure 1e: Òhttps://owncloud.gwdg.de/index.php/s/yukRgs4sCCaIJBh/downloadÓ (zebrafish larvae single CpG methylation values),
* Figure 1f and Figure 6a left panel: Òhttps://owncloud.gwdg.de/index.php/s/rnhnQNXbsT6MyuK/downloadÓ (zebrafish sperm single CpG methylation values), data for Fig. 1e and Fig. 1f are summarized in Fig. 1g.
* Figure 6a right panel: Òhttps://owncloud.gwdg.de/index.php/s/yBqvW1OFSA57lC9/downloadÓ (zebrafish G4 sperm single CpG methylation values),
* Figure 6b: Òhttps://owncloud.gwdg.de/index.php/s/sHTiST0yjvMEXv6/downloadÓ (zebrafish G4 sperm unchanged candidate DMRs re-evaluation in G2 sperm, RData format); Òhttps://owncloud.gwdg.de/index.php/s/IC1SivxF5Kh3xmH/downloadÓ (zebrafish G4 sperm hypomethylated candidate DMRs re-evaluation in G2 sperm, RData format); Òhttps://owncloud.gwdg.de/index.php/s/gKeTusEW2RphUII/downloadÓ (zebrafish G4 sperm hypermethylated candidate DMRs re-evaluation in G2 sperm, RData format),
* Figure 6c-d: Òhttps://owncloud.gwdg.de/index.php/s/IllgF5WJh6nQbWj/downloadÓ (hypomethylated DMRs in zebrafish G4 sperm); Òhttps://owncloud.gwdg.de/index.php/s/sycC2qgeLFWsGsL/downloadÓ (hypermethylated DMRs in zebrafish G4 sperm),
* Figure 7b: Òhttps://owncloud.gwdg.de/index.php/s/SwxeMrLXVXz43Jq/downloadÓ (zebrafish G4 sperm DMR methylation values, RData format); Òhttps://owncloud.gwdg.de/index.php/s/aPaBBsfTQ9Mh72U/downloadÓ (zebrafish G4 sperm DMR topTable, text format); this file is also related to Fig. 7a and Supplementary Fig. 5b.
* Supplementary Figure 2b: Òhttps://owncloud.gwdg.de/index.php/s/xM4iV7c0uBdbYtq/downloadÓ (zebrafish CpG island methylation values in G2 and G4 zebrafish sperm, RData format); Òhttps://owncloud.gwdg.de/index.php/s/mdoY3EjAOJoM32X/downloadÓ (zebrafish promoter methylation values in G2 and G4 zebrafish sperm, RData format); Òhttps://owncloud.gwdg.de/index.php/s/AReo7EfJbRhKIbC/downloadÓ (zebrafish exon methylation values in G2 and G4 zebrafish sperm, RData format); Òhttps://owncloud.gwdg.de/index.php/s/uYQ5Yl8587aI2Ng/downloadÓ (zebrafish intron methylation values in G2 and G4 zebrafish sperm, RData format); Òhttps://owncloud.gwdg.de/index.php/s/ap1hCKnBcZc0CkP/downloadÓ (zebrafish intergenic region methylation values in G2 and G4 zebrafish sperm, RData format); Òhttps://owncloud.gwdg.de/index.php/s/tHtigelOj443mnT/downloadÓ (zebrafish placeholder nucleosomal region methylation values in G2 and G4 zebrafish sperm, RData format),
* Supplementary Figure 2c: Òhttps://owncloud.gwdg.de/index.php/s/SFlvlC2XlBs8ioO/downloadÓ (Bogdanovic 2016 24hpf vs epiboly hypermethylated DMR methylation values in G2 and G4 zebrafish sperm, RData format); Òhttps://owncloud.gwdg.de/index.php/s/5RJ5NKdeGd6zCzT/downloadÓ (Bogdanovic 2016 24hpf vs epiboly hypomethylated DMR methylation values in G2 and G4 zebrafish sperm, RData format); Òhttps://owncloud.gwdg.de/index.php/s/o9WDVlqu977sTjF/downloadÓ (Bogdanovic 2016 48hpf vs 24hpf hypermethylated DMR methylation values in G2 and G4 zebrafish sperm, RData format); Òhttps://owncloud.gwdg.de/index.php/s/0IbEcVV3SD6K2qo/downloadÓ (Bogdanovic 2016 48hpf vs 24hpf hypomethylated DMR methylation values in G2 and G4 zebrafish sperm, RData format),
* Supplementary Figure 2d: Òhttps://owncloud.gwdg.de/index.php/s/Z1Rab7KdJWdGJEK/downloadÓ (zebrafish genomic repeats methylation values in G2 zebrafish sperm, RData format); Òhttps://owncloud.gwdg.de/index.php/s/mYs5jyKUg5b7Kf4/downloadÓ (zebrafish genomic repeats methylation values in G4 zebrafish sperm, RData format)
* Supplementary Figure 5a: Òhttps://owncloud.gwdg.de/index.php/s/m4f74VNi2hhK5LO/downloadÓ (zebrafish G4 sperm group-mean DMR methylation values, RData format); Òhttps://owncloud.gwdg.de/index.php/s/KxVNGRREIavcA8O/downloadÓ (zebrafish G4 sperm DMR topTable, RData format)


Data Source file (part 2)

The accompanying Excel document provides the raw data for the following display items

Figure 2b, c
Sheet 1

Figure 3b
Sheet 2

Figure 4b, c
Sheet 3

Figure 5a-d
Sheet 4

Figure 7c
Sheet 5

Supplementary Fig. 1 a-d
Sheet 6

Supplementary Fig. 2a
Sheet 7

Supplementary Fig. 5c
Sheet 8

 
