# Supplementary material for: Transgenerational inheritance of impaired larval T cell development in zebrafish
Source: Nat Commun. 2020 Sep 9;11:4505. doi: 10.1038/s41467-020-18289-9 (PMC7481223; doi:10.1038/s41467-020-18289-9)
Supplement: Supplementary file 8 — Source Data [file 41467_2020_18289_MOESM8_ESM.zip]

Archive with 2 entries (2 files):
- 19-35959B_source data file/source data list.docx
- 19-35959B_source data file/source data.xlsx
