# Supplementary material for: Transgenerational inheritance of impaired larval T cell development in zebrafish
Source: Nat Commun. 2020 Sep 9;11:4505. doi: 10.1038/s41467-020-18289-9 (PMC7481223; doi:10.1038/s41467-020-18289-9)
Supplement: Supplementary file 8 — Source Data [file 41467_2020_18289_MOESM8_ESM.zip › 19-35959B_source data file/source data.xlsx]

## Sheet: Sheet1
Fig. 2b
gata2b+	gata2bm	cmyb+	cmybm	mpx+	mpxm	gata1a+	gata1am	cebpa+	cebpam	ikzf1+	ikzf1m	gata3+	gata3m	rag1+	rag1m	lck+	lckm	zap70+	zap70m
0.473161	1.12367	0.981994	0.814079	1.09518	0.6968	1.00825	0.585715	1.24176	0.853751	0.86045	0.599764	0.950508	0.203461	0.651404	0.128828	0.856594	0.0675056	0.469203	0
1.08822	0.842812	1.04238	1.04282	1.15726	0.614808	0.84274	0.816646	0.991843	0.666778	1.13697	0.753665	0.980221	0.549944	1.3592	0.116161	1.39361	0.368028	1.35774	0.181691
1.42235	0.957837	1.05734	0.912847	0.990438	0.386672	1.10042	0.889493	1.03131	0.573653	1.20617	0.759594	1.40227	0.413348	1.08716	0.186632	1.01052	0	1.10259	0
1.01626	1.05278	0.918276	1.26385	0.757118	0.499949	1.04859	0.825086	0.735086	0.663395	0.79641	0.630285	0.667001	0.459709	0.902239	0.120019	0.739277	0	1.07047	0.129472
Fig. 2c
	Left panel				Middle panel				Right panel
	erythroid cells				EGFP+ cells among lymphocytes				EGFP+lymphoid cells/myeloid ratio
	dnmt1+/+	dnmt1-/-			dnmt1+/+	dnmt1-/-			dnmt1+/+	dnmt1+/-	dnmt1-/-
	13.4	10.2			83.1	4.08			0.583942	0.396423	0.00165354
	11.6	13.3			83.2	15.9			0.308677	0.366714	0.0284464
	14.4	12			81.9	11.3			0.351648	0.827033	0.0128508
	12	11.7			70.7	11.2			0.208229	0.296296	0.0160692
	lymphoid cells
	dnmt1+/+	dnmt1-/-
	5.78	0.52
	2.61	0.82
	1.17	0.77
	2.36	1.18
	myeloid cells
	dnmt1+/+	dnmt1-/-
	8.22	12.7
	7.03	4.57
	2.73	6.77
	8.02	8.09
	precursors
	dnmt1+/+	dnmt1-/-
	4.98	3.63
	4.53	2.48
	2.03	2.05
	4.17	2.88

## Sheet: Sheet2
Fig. 3b
dnmt1+/-xdnmt1+/-				dnmt1-/-xdnmt1+/-			dnmt1-/-xdnmt1+/+
dnmt1+/+	dnmt1+/-	dnmt1-/-		dnmt1+/-	dnmt1-/-		dnmt1+/-
2.48017	2.93494	1.06056		1.52639	0.204893		1.27855
2.375	1.11301	0.506601		0.760525	0.628502		1.36454
1.30246	1.62938	0.722378		0.601195	0.409479		1.54357
1.885	2.25936	0.397945		1.22754	0		1.56023
1.74647	1.46985	0.764563		0.824086	0		1.45206
1.53444	1.99855	0.296894		0.691959	0		0.609442
1.33781	1.38216	1.12892		0.488271	0		0.760148
1.35221	1.54959	0.442168		0			0.530891
0.700238	1.42216	0.213558		0			0.516627
	1.55282	0.14381					0.204694
	1.46995	0.296444					0.0783991
	1.62745	0.287718					0.321026
	1.07456	0.154474					0.123068
	0.330882	0.193609					0.347525
		0.0701503					0
		0.0379198

## Sheet: Sheet3
Fig. 4b
Male		Female
G4+	G4*	G4+	G4*
10	9	9	8
Fig. 4c
G4* male	G4+ male	G4* female	G4+ female	TLEK male	TLEK female	m/m male	m/m female	assam male
0.330841	0.945792	0.729191	1.22853	1.54198	0.641071	0.0526316	0.0732673	0.379425
0.762363	0.397647	1.13195	1.31783	0.600752	0.499495		0.201471
0.348086	0.56943		0.459091	1.32458	0.677953		0.144404

## Sheet: Sheet4
Fig. 5a					Fig. 5b					Fig. 5c			Fig. 5d
#8	#13	#6	#11		#18	#14	#1	#12		G4*	G4+		dnmt1+/+	dnmt1+/-
2.49166	1.9983	2.28945	1.78593		2.34794	2.13237	2.63239	2.0139		0.76	0.11		2.00181	2.96231
2.462	2.48914	2.12371	2.38806		2.4181	3.45942	3.11773	2.05595		0.46	0.05		2.64552	1.76264
2.28322	1.60365	1.72071	2.23516		2.8922	2.09971	2.41174	2.44239		0.54	0.1		1.96279	1.82103
2.57243	2.60094	2.26576	1.1436		2.97029	1.58398	2.47741	1.94417		0.36	0.09		0.732651	1.81471
3.32794	1.60566	1.64828	1.91107		1.52689	1.8475	2.73833	2.63551		0.83	0.06		0.26775	1.93719
2.74669	2.11978	2.12856	2.02462		2.254	1.89969	2.21391	1.73845		0.41	0.07		0	1.59784
1.14019	2.01894	1.87	1.27471		2.59736	1.68001	2.13758	2.32367					0	1.64603
2.43977	1.45135	1.42563	1.26692		1.68809	2.03525	2.36106	2.01606						1.36588
1.59771	1.81959	2.22556	1.685		2.39724	2.74187	2.54301	2.36118						0.621424
1.36136	1.47207	2.21411	1.67253		1.66238	0.318075	1.9747	1.57961						0.351541
2.91597	1.59727	2.31068	2.43803		0.000429923	1.50779	1.80462	2.63725						0.333225
2.29551	1.90823	2.1187	1.91567		2.1732	1.11437	2.32305	2.28016						0.133352
2.74865	2.46519	1.8558	1.62631		1.57674	2.50196	2.12916	2.35741						0
2.51462	1.89784	2.24901	1.86952		1.79847	1.61441	2.45553	2.0395
3.14834	2.04903	1.85594	2.08586		1.99025	3.10132	2.09535	1.9847
3.28499	1.7154	3.19745	2.90872		0.000646412	1.9858	1.89226	2.18352
2.26424	2.3794	1.44814	2.2955		0.000668449	1.54352	2.43364	1.24406
1.76555	2.90605	2.36582	2.54557		0.497077	2.16189	2.29932	2.06115
2.80853	2.01099	1.36259	1.56586		0.269282	2.16371	1.82468	2.47667
1.61129	2.2853	2.10343	2.35096		0.543251	1.75467	2.32611	1.48414
2.56597	2.85838	3.12778	0.497264		1.342	2.62883	2.71178	2.20298
1.80012	1.84052	2.57657	1.19942		0.899502	2.70095	2.2916	1.87488
3.31389	1.54265	2.27275	0.175247		0.282949	1.43697	2.23107	2.66875
2.89366	2.11162	2.02964	0.932361		0.633228	2.09688	1.35048	1.84516
2.44476	1.9289	2.18508	1.16394		0.000592417	1.87686	2.18173	2.0684
1.08405	2.20862	2.27043	0.685578		0.000475285	2.05462	1.93832	1.70636
0.996941	2.03977	1.58272	0.000437254		0.604709	1.30299	2.41729	1.67046
0.413479	2.2902	1.50686	1.05676		0.32697	1.65073	2.15405	2.86537
0.330683	2.58025	1.87949	0.771344		0.659189	2.26375	2.35191	2.28452
0.000474834	3.14226	3.0995	1.11073		0.00050226	1.77047	3.11517	2.47156
0.39631		2.61698	0.958618			2.99176		2.2231
0.655181			0.88747			1.64343
1.28551			0.455598			1.30022
0.000454545						0.776962
0.982895						0.755814
1.66081						0.512143
0.88723						0.44634
0.628661						1.13504
						0.326365
						1.50863
						1.1634
						0.251873
						0.517606
						1.4238
						0.466684
						1.6085
						0.351305
						0.469138
						0.579356

## Sheet: Sheet5
Fig. 7c
	controls		runx3/rptor
	1.62893		1.46597
	1.97567		0.427455
	2.14553		0.851702
	2.12708		0.380708
	1.82583		0.809633
	2.50189		0.4034
	2.8949		0.893236
	1.67367		0.841035
	2.22279		1.36122
	2.54736		0.806676
	3.13208		2.56225
	1.55318		1.94173
	0.484619		0.624545
	3.96544		2.96067
	2.4306		0.533615
	2.83483		1.96329
	2.21479		1.05492
	2.80253		0.781687
	1.95326		1.78348
	2.84082		0.198987
	2.20116		1.08474
	1.76855		0.885045
	2.63305		2.75556
	2.28561		0.452878
	2.16068		0.823127
	1.72267		1.52174
	2.18902		1.42881
	3.13219		0.000461467
	1.45397		0.0019685
	3.02719		0.797903

## Sheet: Sheet6
Supplementary Fig. 1a
		(-)	10microM AzadC	5microM AzadC	2microM AzadC
	1.5		1	1
	1.5		1
	1.5		1
	1.5		1
	1.5		1
	1.5		1
	1.5		1
	1.5
	1.5
	1.5
	2		1
	2.5		1
	2.5		1
	2.5
	3		1
	3		1
	3		1
	3		1
	3		1
	3		1
	3		1
	3		1
	3
	3
	3
	3
	3
	3.5		1
	5	0	0	0	0
	5	0	0	0	0
	5	0	0	0	0
	5	0	0	0	0
	5	0	0	0	0
	5	0	0	0	0
	5	0	0	0	0
	5	0	0	0	0
	5	0		0	0
	5	0		0	0
	5	0		0	0
	5	0		0	0
	5	0		0	0
	5	0		0	0
	5	0		0	0
	5	0		0	0
	5	0		0	0
	5	0		0	0
	5	0		0	0
	5	0		0	0
	5	0		0	0
	5	0		0	0
	5	0		0	0
	5	0		0	0
	5	0		0	0
	5	0		0	0
	5	0			0
Supplementary Fig. 1b,c,d
		Panel b			Panel c						Panel d
		Vehicle	5-azadC		Sample:		lymphoid(%)	myeloid(%)	precursor(%)		lymphoid/myeloid		average
		4.63773	1.42578		Specimen_001_# 1.fcs	(-)	15.6	8.01	6.56		1.94757		lymphoid(%)	myeloid(%)	precursor(%)	lymphoid/myeloid
		3.58785	0.977871		Specimen_001_# 2.fcs	(-)	15	10.5	6.4		1.42857		17.4667	9.39667	5.99667	1.87607
		2.63338	1.48843		Specimen_001_# 3.fcs	(-)	21.8	9.68	5.03		2.25207
		3.0228	0.315143		Specimen_001_# 16.fcs	5-Aza-2-dC 5mM(d1-d3)	16.8	8.34	8.02		2.01439
		4.50726	1.71956		Specimen_001_# 17.fcs	5-Aza-2-dC 5mM(d1-d3)	19.5	13.2	5.67		1.47727		17.8	9.66333	6.30667	1.92899
		1.13081	1.30839		Specimen_001_# 18.fcs	5-Aza-2-dC 5mM(d1-d3)	17.1	7.45	5.23		2.2953
		1.88928	1.98869
		3.23052	0.906011
		3.39882	1.51127
		3.40621	1.33639
		1.21526	1.9157
		2.47234	1.54529
		1.82214	2.50142
		2.67973	1.99839
		4.34749	1.67865
		3.1831	1.47217
		2.02487	1.25341
		1.99042	1.6486
		2.57328	2.03683
		2.2853	1.20779
		1.50895
		2.55692
		2.21046
		2.38974
		2.1812

## Sheet: Sheet7
Supplementary Fig. 2a
dnmt1			gadd45aa
dnmt1+/+	dnmt1-/-		dnmt1+/+	dnmt1-/-
0.973658	0.560889		0.877237	0.702519
1.25063	0.970732		1.17234	1.23718
0.946992	0.980532		1.23902	0.91407
0.828721	1.07511		0.711405	0.735982
dnmt3aa			gadd45ab
dnmt1+/+	dnmt1-/-		dnmt1+/+	dnmt1-/-
1.03566	0.434471		0.97938	0.513861
1.12029	0.408528		0.941162	0.912927
1.3237	0.396301		0.809452	1.04423
0.520349	0.384465		1.27001	1.15738
dnmt3ab			tet1
dnmt1+/+	dnmt1-/-		dnmt1+/+	dnmt1-/-
0.991901	0.685625		1.05018	0.748046
1.10044	0.514508		1.03135	0.784775
1.12931	0.619161		0.918465	0.812788
0.778358	0.43947
dnmt3ba			tet2
dnmt1+/+	dnmt1-/-		dnmt1+/+	dnmt1-/-
0.9097	0.694889		0.955625	0.664766
1.01642	1.38055		1.05175	0.680617
0.969839	1.20213		0.992623	0.716144
1.10404	1.1523
dnmt3bb.1			tet3
dnmt1+/+	dnmt1-/-		dnmt1+/+	dnmt1-/-
0.983528	0.861228		0.900116	0.756218
1.11265	1.1092		1.04673	0.852356
0.906233	0.803311		1.05316	0.806182
0.99759	0.982041
dnmt3bb.2
dnmt1+/+	dnmt1-/-
1.07798	2.176
1.1404	2.15921
0.89312	2.50809
0.888504	2.58994
dnmt3bb.3
dnmt1+/+	dnmt1-/-
0.837621	0.713929
0.873293	1.11782
1.15129	0.948888
1.1378	1.2297

## Sheet: Sheet8
Supplementary Fig. 5c
runx3			rptor
Dnmt1+/+	Dnmt1-/-		Dnmt1+/+	Dnmt1-/-
0.597697	0.927304		1.07736	1.02725
1.49692	0.682553		1.56355	0.433936
1.15342	0.442234		0.606883	0.219723
0.751962	0.523089		0.752212	0.392682
